# Supplementary material for: A Phloem-Expressed PECTATE LYASE-LIKE Gene Promotes Cambium and Xylem Development
Source: Front Plant Sci. 2022 Apr 26;13:888201. doi: 10.3389/fpls.2022.888201 (PMC9087803; doi:10.3389/fpls.2022.888201)
Supplement: Supplementary file 3 [file Table_2.xlsx]

## Sheet: Bush_Table_S2
Bush et al. 2022 Supplementary Table 2: data used in Figures 3, 4, S4 and S6
Figure 3G (cross-sectional area of different regions of the vascular bundles)
Treatment name	wt phloem f	wt phloem s	pll12 phloem f	pll12 phloem s	wt cambium f	wt cambium s	pll12 cambium f	pll12 cambium s	wt xylem f	wt xylem s	pll12 xylem f	pll12 xylem s
Treatment number	1	2	3	4	5	6	7	8	9	10	11	12
sample size n	12	12	15	12	12	12	15	12	12	12	15	12
mean	727.652	1597.86	673.667	992.614	569.504	769.272	249.947	284.766	1336.81	4513.14	996.397	2018.07
standard deviation	238.553	404.851	99.9122	361.504	144.724	376.863	84.8868	70.8961	255.942	891.963	223.165	585.745
median	663.453	1449.4	651.156	875.98	546.913	723.446	271.401	251.835	1262.98	4556.18	930.26	1737.26
Shapiro-Wilk p-value	0.133799	0.167234	0.471473	0.125446	0.792586	0.969621	0.373573	0.293721	0.295239	0.939506	0.341556	0.0215413
Mann-Whitney p-value
compared to treatment 1		9.73e-05	0.980536	0.0689643	0.140955	0.623605	1.26e-05	3.66e-05	0.000246206	3.66e-05	0.0204622	3.66e-05
compared to treatment 2			1.26e-05	0.00243674	3.66e-05	0.000308045	1.26e-05	3.66e-05	0.126022	3.66e-05	0.000403724	0.0689643
compared to treatment 3				0.00315623	0.0602981	0.479239	3.39e-06	1.26e-05	1.26e-05	1.26e-05	4.02e-05	1.26e-05
compared to treatment 4					0.000900936	0.157213	1.26e-05	3.66e-05	0.0101931	3.66e-05	0.5747	0.000384202
compared to treatment 5						0.0782522	1.96e-05	0.000123346	3.66e-05	3.66e-05	5.68e-05	3.66e-05
compared to treatment 6							0.000335232	0.000900936	0.0020095	3.66e-05	0.0749096	3.66e-05
compared to treatment 7								0.393153	1.26e-05	1.26e-05	3.39e-06	1.26e-05
compared to treatment 8									3.66e-05	3.66e-05	1.26e-05	3.66e-05
compared to treatment 9										3.66e-05	0.00229079	0.0020095
compared to treatment 10											1.26e-05	4.69e-05
compared to treatment 11												1.57e-05
Cohen d value
compared to treatment 1		-2.61895	0.295194	-0.86515	0.801572	-0.131967	2.66809	2.51677	-2.46222	-5.79813	-1.16346	-2.88545
compared to treatment 2			3.13433	1.57703	3.38259	2.11857	4.60828	4.51811	0.770799	-4.20893	1.83999	-0.834597
compared to treatment 3				-1.20264	0.837639	-0.346787	4.57065	4.48934	-3.41333	-6.04967	-1.86663	-3.1997
compared to treatment 4					1.53665	0.604831	2.8284	2.71736	-1.09894	-5.17309	-0.0125926	-2.1069
compared to treatment 5						-0.69982	2.69351	2.49871	-3.69059	-6.17194	-2.26975	-3.3953
compared to treatment 6							1.90118	1.78681	-1.76183	-5.4679	-0.73337	-2.53561
compared to treatment 7								-0.445217	-5.70013	-6.72891	-4.42126	-4.2248
compared to treatment 8									-5.60212	-6.68303	-4.29799	-4.15455
compared to treatment 9										-4.84075	1.4177	-1.50723
compared to treatment 10											5.40909	3.30669
compared to treatment 11												-2.30508
Figure 3H (cell number in different regions of the vascular bundles)
Treatment name	wt phloem f	wt phloem s	pll12 phloem f	pll12 phloem s	wt cambium f	wt cambium s	pll12 cambium f	pll12 cambium s	wt xylem f	wt xylem s	pll12 xylem f	pll12 xylem s
Treatment number	1	2	3	4	5	6	7	8	9	10	11	12
sample size n	12	12	15	12	12	12	15	12	12	12	15	12
mean	37.25	83.0833	44.9333	65.1667	22.4167	32.25	15	15.1667	41.75	98.5833	38.8	62.0833
standard deviation	9.70502	12.8417	8.90293	18.5958	4.42452	13.0711	4.50185	3.69309	7.09607	15.4567	5.84466	16.0907
median	33.5	80.5	43	57	23	34.5	16	15	40.5	96.5	38	58
Shapiro-Wilk p-value	0.445265	0.59477	0.389314	0.0827513	0.326572	0.983716	0.693357	0.741979	0.57969	0.488957	0.316665	0.291821
Mann-Whitney p-value
compared to treatment 1		3.63e-05	0.056434	0.00016815	0.00052018	0.418519	1.73e-05	4.62e-05	0.246873	3.63e-05	0.478634	0.00065122
compared to treatment 2			1.54e-05	0.00919063	3.56e-05	3.64e-05	1.25e-05	3.6e-05	3.6e-05	0.0177274	1.23e-05	0.00289627
compared to treatment 3				0.0008788	1.21e-05	0.0165217	3.32e-06	1.22e-05	0.405159	1.23e-05	0.0586187	0.00424561
compared to treatment 4					3.44e-05	0.00010552	1.21e-05	3.48e-05	0.00026385	0.00096852	5.41e-05	0.727724
compared to treatment 5						0.0138665	0.00081072	0.00129899	3.99e-05	3.56e-05	1.52e-05	3.55e-05
compared to treatment 6							0.00082279	0.00134414	0.0729253	3.64e-05	0.186738	0.00027298
compared to treatment 7								1	1.24e-05	1.25e-05	3.32e-06	1.24e-05
compared to treatment 8									3.57e-05	3.6e-05	1.22e-05	3.59e-05
compared to treatment 9										3.6e-05	0.391704	0.00098353
compared to treatment 10											1.23e-05	0.00017262
compared to treatment 11												5.52e-05
Cohen d value
compared to treatment 1		-4.02685	-0.825045	-1.88216	1.96676	0.434338	2.94123	3.00758	-0.529335	-4.75254	-0.193488	-1.86897
compared to treatment 2			3.45272	1.1212	6.3166	3.92326	7.0756	7.18808	3.9841	-1.09082	4.43867	1.44259
compared to treatment 3				-1.38788	3.20299	1.13417	4.24322	4.36752	0.395428	-4.25357	0.814446	-1.3189
compared to treatment 4					3.16284	2.04799	3.70806	3.72966	1.66381	-1.95437	1.91293	0.177321
compared to treatment 5						-1.00774	1.66168	1.77903	-3.26955	-6.69979	-3.1607	-3.36155
compared to treatment 6							1.76462	1.77868	-0.903312	-4.63426	-0.646941	-2.03518
compared to treatment 7								-0.0404789	-4.50166	-7.34238	-4.56232	-3.98513
compared to treatment 8									-4.69957	-7.42327	-4.83427	-4.01902
compared to treatment 9										-4.72575	0.453808	-1.63516
compared to treatment 10											5.11633	2.31351
compared to treatment 11												-1.92342
Raw data for cell numbers
Cambium				Phloem				Xylem				Total cells per vascular bundle
Col F	pll12 F	Col S	pll12 S	Col F	pll12 F	Col S	pll12 S	Col F	pll12 F	Col S	pll12 S	Col F	pll12 F	Col S	pll12 S
31	17	39	16	54	33	83	79	54	29	83	72	139	79	205	167
23	18	35	22	35	35	90	89	43	39	77	77	101	92	202	188
27	21	4	10	46	56	72	111	52	50	130	100	125	127	206	221
23	13	47	14	31	65	100	40	46	51	110	59	100	129	257	113
24	18	37	18	32	47	73	57	31	38	104	53	87	103	214	128
22	15	34	15	28	38	77	57	38	34	103	76	88	87	214	148
24	16	54	18	48	37	104	57	37	38	90	54	109	91	248	129
15	17	17	20	32	47	58	57	32	44	83	41	79	108	158	118
20	10	43	15	29	47	80	67	37	40	115	57	86	97	238	139
14	20	24	10	21	42	79	54	38	33	87	53	73	95	190	117
22	8	27	11	47	43	81	65	47	34	89	41	116	85	197	117
24	11	26	13	44	35	100	49	46	34	112	62	114	80	238	124
	22				56				41				119
	7				41				40				88
	12				52				37				101
												101.417	98.7333	213.917	142.417	Mean
												19.8515	15.8991	27.711	33.549	SD
Figure 4G (rhodamine dye concentrations)
Treatment name	wt base	pll12 base	wt apex	pll12 apex
Treatment number	1	2	3	4
sample size n	8	9	8	9
mean	16.3841	9.07013	4.86457	2.31402
standard deviation	5.61901	5.87557	1.36372	1.78973
median	16.3393	6.31993	5.12979	1.58049
Shapiro-Wilk p-value	0.838947	0.000995265	0.413857	0.0195186
Mann-Whitney p-value
compared to treatment 1		0.014138	0.000939106	0.000635508
compared to treatment 2			0.060602	0.00199769
compared to treatment 3				0.0183978
Cohen d value
compared to treatment 1		1.27227	2.81748	3.37418
compared to treatment 2			0.986042	1.55559
compared to treatment 3				1.60307
Figure S4 (qRT-PCR data)
	TUBULIN					PLL12
Day 1 DEX	rep 1	rep 2	rep 3	rep 4		rep 1	rep 2	rep 3	rep 4
Tech rep 1	na	26.92	23.71	23.28		16	16.81	16.36	14.96
Tech rep 2	na	25.16	23.94	23.33		15.74	16.61	16.24	14.95		delta ct					2^(-delta ct)					Relative to mock day 1
Tech rep 3	na	25.64	23.95	23.45		16	16.54	16.41	14.86		rep 1	rep 2	rep 3	rep 4		rep 1	rep 2	rep 3	rep 4		rep 1	rep 2	rep 3	rep 4
means	na	25.4	23.87	23.35		15.91	16.65	16.34	14.92		na	-8.75	-7.53	-8.43		na	429.55	184.82	344.89		na	224.28	96.5	180.08
Day 1 mock	rep 1	rep 2	rep 3	rep 4		rep 1	rep 2	rep 3	rep 4
Tech rep 1	24.99	23.61	23.98	25.67		21.45	24.1	23.29	23.84
Tech rep 2	22.56	25.21	23.73	25.16		21.62	24.54	23.41	23.94		delta ct					2^(-delta ct)					Relative to mock day 1
Tech rep 3	22.98	24.92	24.08	24.51		21.25	24.13	23.27	23.82		rep 1	rep 2	rep 3	rep 4		rep 1	rep 2	rep 3	rep 4		rep 1	rep 2	rep 3	rep 4
means	22.77	24.58	23.93	25.11		21.44	24.26	23.32	23.87		-1.33	-0.32	-0.61	-1.25		2.51	1.25	1.52	2.37		1.31	0.65	0.8	1.24
Day 2 DEX	rep 1	rep 2	rep 3	rep 4		rep 1	rep 2	rep 3	rep 4
Tech rep 1	21.77	na	21.83	22.79		15.62	15.98	14.98	17
Tech rep 2	22.12	na	21.89	23.44		15.32	16.03	15.26	17.37		delta ct					2^(-delta ct)					Relative to mock day 1
Tech rep 3	33.89	na	22.75	25.91		15.58	15.97	15.05	17.12		rep 1	rep 2	rep 3	rep 4		rep 1	rep 2	rep 3	rep 4		rep 1	rep 2	rep 3	rep 4
means	21.95	na	21.86	23.12		15.51	15.99	15.1	17.16		-6.44	na	-6.76	-5.95		86.72	na	108.63	61.89		45.28	na	56.72	32.32
Day 2 mock	rep 1	rep 2	rep 3	rep 4		rep 1	rep 2	rep 3	rep 4
Tech rep 1	21.88	21.08	23.56	22.88		20.76	20.28	26.07	22.75
Tech rep 2	21.48	20.86	25.96	23.28		20.86	20.54	25.76	22.4		delta ct					2^(-delta ct)					Relative to mock day 1
Tech rep 3	23.33	22.35	na	na		20.83	20.29	26	22.42		rep 1	rep 2	rep 3	rep 4		rep 1	rep 2	rep 3	rep 4		rep 1	rep 2	rep 3	rep 4
means	21.68	20.97	24.76	23.08		20.82	20.37	25.94	22.52		-0.86	-0.6	1.18	-0.56		1.82	1.52	0.44	1.47		0.95	0.79	0.23	0.77
Day 3 DEX	rep 1	rep 2	rep 3	rep 4		rep 1	rep 2	rep 3	rep 4
Tech rep 1	na	na	na	25.09		20.8	19.91	17.88	18.11
Tech rep 2	25.6	24.95	21.98	25.55		20.3	19.26	17.92	18.27		delta ct					2^(-delta ct)					Relative to mock day 1
Tech rep 3	24.97	22.75	22.12	22.2		na	19.16	17.63	18.2		rep 1	rep 2	rep 3	rep 4		rep 1	rep 2	rep 3	rep 4		rep 1	rep 2	rep 3	rep 4
means	25.29	23.85	22.05	24.28		20.55	19.21	17.81	18.19		-4.74	-4.64	-4.24	-6.09		26.63	24.93	18.9	67.96		13.9	13.02	9.87	35.49
Day 3 mock	rep 1	rep 2	rep 3	rep 4		rep 1	rep 2	rep 3	rep 4
Tech rep 1	19.86	20.37	20.17	20.26		24.59	24.13	21.05	22.82
Tech rep 2	19.92	20.41	20.24	20.63		24.61	24.21	21.02	22.84		delta ct					2^(-delta ct)					Relative to mock day 1
Tech rep 3	20.02	20.37	20.21	20.61		24.63	24.21	21.01	22.9		rep 1	rep 2	rep 3	rep 4		rep 1	rep 2	rep 3	rep 4		rep 1	rep 2	rep 3	rep 4
means	19.93	20.38	20.21	20.5		24.61	24.18	21.03	22.85		4.68	3.8	0.82	2.35		0.04	0.07	0.57	0.2		0.02	0.04	0.3	0.1
Day 4 DEX	rep 1	rep 2	rep 3	rep 4		rep 1	rep 2	rep 3	rep 4
Tech rep 1	19.87	20.47	21.72	na		16.1	16.71	16.04	15.66
Tech rep 2	19.97	na	21.49	19.58		16.31	16.72	16.17	15.76		delta ct					2^(-delta ct)					Relative to mock day 1
Tech rep 3	na	21.18	20.26	19.33		16.72	17.47	16.12	15.53		rep 1	rep 2	rep 3	rep 4		rep 1	rep 2	rep 3	rep 4		rep 1	rep 2	rep 3	rep 4
means	19.92	20.83	21.16	19.46		16.38	16.72	16.11	15.65		-3.54	-4.11	-5.05	-3.81		11.66	17.27	33.05	13.98		6.09	9.02	17.26	7.3
Day 4 mock	rep 1	rep 2	rep 3	rep 4		rep 1	rep 2	rep 3	rep 4
Tech rep 1	19.26	20.78	19.8	19.8		25.97	25.38	25.12	24.9
Tech rep 2	19.19	20.33	19.88	na		25.97	25.55	25.11	24.84		delta ct					2^(-delta ct)					Relative to mock day 1
Tech rep 3	19.22	20.6	20.04	19.76		25.75	25.48	25.37	25.02		rep 1	rep 2	rep 3	rep 4		rep 1	rep 2	rep 3	rep 4		rep 1	rep 2	rep 3	rep 4
means	19.22	20.57	19.91	19.78		25.9	25.47	25.2	24.92		6.67	4.9	5.29	5.14		0.01	0.03	0.03	0.03		0.01	0.02	0.01	0.01
Figure S6 (root length data)
Treatments	Replicates	Total root length mm				Incremental root length mm
		t0	t1	t3	t4	t0-t1	t1-t3	t3-t4
Mock	1	8	10.4	15.6	18	2.4	5.2	2.4
	2	10.1	11.3	in agar	in agar	1.2	NA	NA
	3	8.6	11.2	17.6	20.8	2.6	6.4	3.2
	4	8.4	10.9	in agar	in agar	2.5	NA	NA
	5	8.6	11.5	18.6	21.1	2.9	7.1	2.5
	6	8.1	10.9	in agar	in agar	2.8	NA	NA
mean		8.63	11.03	17.27	19.97	2.4	6.23	2.7
SD		0.694422	0.354338	1.24722	1.39603	0.562731	0.784573	0.355903
DEX	1	8.2	10.7	15.4	16.4	2.5	4.7	1
	2	9.9	13	19.5	20.6	3.1	6.5	1.1
	3	10.7	13.4	21.1	22.4	2.7	7.7	1.3
	4	9.5	11.3	in agar	in agar	1.8	NA	NA
	5	9	12.2	20.8	22.6	3.2	8.6	1.8
	6	7.1	9.4	in agar	in agar	2.3	NA	NA
	7	8.6	11.7	18	19.7	3.1	6.3	1.7
Mean		9	11.6714	18.96	20.34	2.67143	6.76	1.38
SD		1.18	1.37	2.34	2.52	0.51	1.48	0.36
t test		0.514808	0.276865	0.263249	0.811793	0.41303	0.565322	0.014138
