# Supplementary material for: A Phloem-Expressed PECTATE LYASE-LIKE Gene Promotes Cambium and Xylem Development
Source: Front Plant Sci. 2022 Apr 26;13:888201. doi: 10.3389/fpls.2022.888201 (PMC9087803; doi:10.3389/fpls.2022.888201)
Supplement: Supplementary file 4 [file Table_3.XLSX]

## Sheet: Sheet1
Table S3: oligonucleotide sequences
Sequences in 5’ to 3’ orientation. Restriction enzyme sites underlined, Goldengate recombination overhangs in italics.
Purpose	Oligonucleotide number	Oligonucleotide Name	Oligonucleotide sequence
Genotyping	1	PLL12 F	TCATTTTCATGCTTTATCTTGTG
	2	PLL12 R	CCTGACTATTAATTGTAGGGCTA
	3	SAIL LB1 TDNA	GCCTTTTCAGAAATGGATAAATAGCCTTGCTTCC
RT-PCR	4	PLL12 RTPCR F1	ATGGTGGCTCATGAGAGGAGGATCC
	5	PLL12 RTPCR R1	CTATGATCTCGTATGGTGTGGAATATA
	6	PLL12 RTPCR R2	CTTTGAACATTAAGAACAACATGTTC
	7	PLL12 RTPCR R3	TCGTCGTGACCTAGGAGCATAACC
qPCR	8	PLL12 qPCR F	TCCCAATGCCAAAGAGGTAACG
	9	PLL12 qPCR R	TCCAGTTCCATCCCGACCAATG
	10	TUBULIN4 qPCR F	CTGTTTCCGTACCCTCAAGC
	11	TUBULIN4 qPCR R	AGGGAAACGAAGACAGCAAG
pOp:PLL12	12	PLL12 CDS F	CTGTCGACATGGTGGCTCATGAGAGGAGG
	13	PLL12 CDS R	CTGGTACCCTATGATCTCGTATGGTGTGG
pPLL12:PLL12	14	pPLL12 fragment 1 F	GTGGTCTCAGGAGACCTGGTCTGGTTTCATCAGC
	15	pPLL12 fragment 1 R	GTGGTCTCAGAAATCGAATCAATGAAACTCTTG
	16	pPLL12 fragment 2 F	GTGGTCTCGTTTCTTTAGTGAAGATACATTTG
	17	pPLL12 fragment 2 R	GTGGTCTCACATTATATCTCCTATTATATCTTATG
	18	PLL12 gene fragment 1 F	GTGGTCTCTAATGGTGGCTCATGAGAGGAGG
	19	PLL12 gene fragment 1 R	GTGGTCTCTGATGAGAGAAATAGTTGTTG
	20	PLL12 gene fragment 2 F	GTGGTCTCGCATCACGACGAGGTTATGC
	21	PLL12 gene fragment 2 R	GTGGTCTCGGCATTGACCGTGAGCTGGTC
	22	PLL12 gene fragment 3 F	GTGGTCTCAATGCCGGCGTTTTCGGCGATC
	23	PLL12 gene fragment 3 R	GTGGTCTCACTTGCTAAAGAATGCTAAAC
	24	PLL12 gene fragment 4 F	GTGGTCTCGCAAGTTGGTATATCTCAAAAAC
	25	PLL12 gene fragment 4 R	GTGGTCTCTAAGCCTATGATCTCGTATGGTGTGG
	26	PLL12 3’utr F	GTGGTCTCAGCTTTTTCATTATTGGTTCATAGTTAC
	27	PLL12 3’utr R	GTGGTCTCAAGCGAAGGGAAATCCTGAATTGACTTG
PXY RNA in situ hybridisation	28	PXY F in situ	AAGGATCCATCAGCAATAACCTCTCAGGTGAAG
	29	PXY R in situ	AAGTCGACTGCATCCAACGTAATTTGGGATTTCAC
